# Supplementary material for: Long Spiky Au-Ag Nanostar Based Fiber Probe for Surface Enhanced Raman Spectroscopy
Source: Materials (Basel). 2022 Feb 17;15(4):1498. doi: 10.3390/ma15041498 (PMC8876936; doi:10.3390/ma15041498)
Supplement: Supplementary file 1 [file materials-15-01498-s001.zip]

Archive with 1 entries (1 files):
- materials-1581389-supplementary.pdf
